# Supplementary material for: Occurrence of urinary schistosomiasis and associated bacteria in parts of Ondo State, Nigeria
Source: PLOS Glob Public Health. 2022 Oct 12;2(10):e0001119. doi: 10.1371/journal.pgph.0001119 (PMC10022281; doi:10.1371/journal.pgph.0001119)
Supplement: S1 Data — The applicants represent the job seekers, business depicts those that were into buying and selling while the apprentice were those into acquisition of one skill or another among the participants. Educational background represents the highest level of formal education attained by the participants which ranged from kindergarten (pre-nursery) to nursery, primary, grade II teacher certificate, modern school (no longer inexistence), secondary education. The higher and national diplomas, first and second university degrees represent tertiary education. None depicts those without any formal education at all. Knowledge of UTI and schistosomiasis highlights the participants’ pre-knowledge about urinary tract infection (UTI) and schistosomiasis respectively. Bloody urine depicts if the participants have passed bloody urine in one time or another as it is one of the pointer for urinary schistosomiasis. Contact with water explains if the participants indulged in any activity that linked them with the infected water. Waist pain depicts the participants experienced waist pain/lower abdominal pain as it is one of the symptoms of UTI. The expected response was “Yes” or “No”. Painful urine has to do with whether the participants were experiencing pain while passing urine as this is one of the symptoms of UTI. Passage through water explains whether or not the participants do pass/walk through the infected water while going to their farmlands, schools, place of work or from one community to another. The duration, ranging from minutes to hours, depicts the length of body contact with the infected water. Presence or absence of ova of S. haematobium was depicted by “Yes” or “No” respectively. The column for bacteria signifies whether or not significant bacteria cells were discovered in the urine samples after culturing them. Type of bacteria explains the identity of the bacteria based on the results generated from biochemical tests. Appearance depicts the macroscopic appearance of the ur [file pgph.0001119.s001.xlsx]

## Sheet: Sheet1
SN	AGE	SEX	OCCUPA	EDU BACKKNO SCHISBLDY URINCTAC H2OWAIST PAIPAIN URINPASS H20	KNO UTI	KNO SCH	BLDY URIN	CONT H2O	WAIST PAI	PAIN URIN	PASS H2O	DURATION	S. HAEM	TYPE OF BACTERIA	BACTERIA	APPEARANCE	location	season
1	60	M	FARMING	MODERN	N	Y	N	Y	N	N	Y	3MINS	N	N	N	CLEAR	OG	R
2	65	M	DRIVING	PRY	N	Y	N	Y	Y	N	N	N	N	N	N	CLEAR	OG	R
3	53	M	FARMING	PRY	N	Y	N	Y	N	N	Y	3HRS	N	N	N	CLEAR	OG	R
4	52	M	C/S	WAEC	Y	Y	N	N	N	Y	N	2MINS	N	N	N	CLEAR	OG	R
5	59	F	TRADING	WAEC	N	N	N	Y	N	N	Y	N	N	N	N	CLEAR	OG	R
6	6	F	STUDENT	PRY	N	N	N	N	Y	Y	N	2MINS	N	N	N	CLEAR	OG	R
7	66	M	FARMING	PRY	N	Y	N	N	Y	N	Y	N	N	N	N	CLEAR	OG	R
8	17	F	NONE	PRY	N	Y	N	N	Y	Y	N	N	N	N	N	CLEAR	OG	R
9	12	F	STUDENT	PRY	N	N	N	N	N	N	N	N	N	N	N	CLEAR	OG	R
10	60	F	FARMING	NONE	N	N	N	N	Y	N	N	N	N	N	N	CLEAR	OG	R
11	12	F	STUDENT	PRY	N	N	N	Y	N	N	N	N	N	N	N	CLEAR	OG	R
12	61	M	FARMING	PRY	N	Y	N	Y	Y	N	N	N	N	N	N	CLEAR	OG	R
13	67	M	C/S	PRY	N	Y	N	N	Y	N	Y	N	N	N	N	CLEAR	OG	R
14	35	F	FARMING	PRY	Y	N	N	Y	Y	N	N	5MINS	N	N	N	CLEAR	OG	R
15	29	F	FASHION	WAEC	Y	N	N	Y	Y	N	Y	N	N	N	N	CLEAR	OG	R
16	67	M	NONE	STD 1	N	N	N	N	Y	Y	N	N	N	N	N	CLEAR	OG	R
17	45	M	FARMING	WAEC	N	Y	N	Y	N	N	N	N	N	N	N	CLEAR	OG	R
18	35	F	BUSINESS	WAEC	N	N	N	N	N	N	N	N	N	N	N	CLEAR	OG	R
19	32	M	PHOTO	WAEC	N	Y	Y	N	Y	Y	N	N	N	N	N	CLEAR	OG	R
20	60	M	FARMING TERTIARY		N	Y	N	N	N	N	N	N	N	N	N	CLEAR	OG	R
21	12	F	STUDENT	PRY	N	N	N	Y	N	N	N	N	N	N	N	CLEAR	OG	R
22	67	F	BUSINESS	NONE	N	Y	N	Y	Y	N	N	N	N	N	N	CLEAR	OG	R
23	56	F	FARMING	WAEC	Y	Y	N	N	N	N	Y	2HRS	N	N	N	CLOUDY	OG	R
24	33	M	BUSINESS	WAEC	N	Y	N	Y	Y	N	N	N	N	N	N	CLEAR	OG	R
25	59	M	FARMING	PRY	Y	Y	Y	Y	Y	N	Y	2MINS	N	N	N	CLEAR	OG	R
26	8	M	STUDENT	PRY	N	N	N	N	N	N	Y	9MINS	N	K. pnuemoniae	Y	CLEAR	OG	R
27	35	F	BUSINESS	WAEC	Y	N	N	N	Y	N	Y	2MINS	N	N	N	CLEAR	OG	R
28	55	F	BUSINESS	NONE	Y	Y	N	N	Y	N	N	N	N	N	N	CLEAR	OG	R
29	8	M	STUDENT	PRY	Y	N	N	Y	N	N	Y	9MINS	N	N	N	CLEAR	OG	R
30	13	F	STUDENT	PRY	N	N	N	N	N	N	N	N	N	N	N	CLOUDY	OG	R
31	75	M	FARMING	WAEC	N	N	N	Y	Y	N	N	N	N	N	N	CLEAR	OG	R
32	75	M	FARMING	NONE	N	Y	N	Y	Y	N	N	N	N	N	N	CLEAR	OG	R
33	69	M	FARMING	TERTIARY	N	Y	N	Y	N	N	N	N	N	N	N	CLEAR	OG	R
34	53	M	FARMING	PRY	N	Y	Y	Y	N	N	N	N	N	N	N	CLEAR	OG	R
35	60	F	FARMING	PRY	N	Y	N	Y	N	N	N	N	N	N	N	CLEAR	OG	R
36	55	F	BUSINESS	PRY	N	Y	N	Y	N	N	N	N	N	N	N	CLEAR	OG	R
37	70	F	BUSINESS	PRY	N	Y	N	N	Y	N	N	N	N	N	N	CLEAR	OG	R
38	52	F	FARMING	PRY	N	Y	N	Y	N	N	N	N	N	N	N	CLEAR	OG	R
39	18	F	H/DRESS	WAEC	Y	Y	Y	Y	Y	Y	Y	9MINS	N	N	N	CLOUDY	OG	R
40	30	F	BUSINESS	WAEC	N	Y	N	Y	N	N	Y	4MINS	N	N	N	CLEAR	OG	R
41	29	F	BUSINESS	WAEC	Y	Y	Y	Y	Y	Y	Y	2MINS	N	S. aureus	Y	CLEAR	OG	R
42	49	M	FARMING	NONE	Y	Y	Y	Y	Y	Y	Y	9MINS	N	N	N	CLOUDY	OG	R
43	35	M	FARMING	PRY	Y	Y	N	Y	Y	N	N	N	N	N	N	CLEAR	OG	R
44	13	F	STUDENT	JSS	N	N	N	N	N	N	Y	9MINS	N	N	N	CLEAR	OG	R
45	35	F	BUSINESS	WAEC	Y	Y	N	Y	N	N	Y	9MINS	N	S. saprophyticus	Y	CLOUDY	OG	R
46	11	M	STUDENT	JSS	N	N	N	N	N	N	N	N	N	N	N	CLEAR	OG	R
47	8	M	STUDENT	PRY	N	N	N	Y	N	N	Y	5MINS	N	N	N	CLEAR	OG	R
48	49	F	BUSINESS	PRY	Y	Y	N	N	Y	N	N	N	N	N	N	CLOUDY	OG	R
49	40	F	BUSINESS	PRY	Y	Y	N	N	Y	N	N	N	N	S. saprophyticus	Y	CLEAR	OG	R
50	68	F	NONE	NONE	Y	N	N	Y	N	N	N	N	N	N	N	CLEAR	OG	R
51	11	M	STUDENT	JSS	N	Y	N	N	N	N	N	N	N	N	N	CLEAR	OG	R
52	70	M	FARMING	NONE	Y	Y	N	N	Y	Y	N	N	N	N	N	CLEAR	OG	R
53	80	M	FARMING	PRY	N	Y	N	Y	N	N	Y	5MINS	N	N	N	CLEAR	OG	R
54	50	M	FARMING	TERTIARY	Y	N	N	Y	Y	N	N	N	N	N	N	CLOUDY	OG	R
55	20	F	STUDENT	WAEC	Y	N	N	N	Y	N	N	N	N	N	N	CLEAR	OG	R
56	28	M	ELECTRIC	WAEC	N	Y	N	Y	Y	Y	Y	9MINS	N	N	N	CLOUDY	OG	R
57	40	F	FARMING	PRY	Y	Y	N	N	Y	N	N	N	N	N	N	CLOUDY	OG	R
58	56	F	BUSINESS	NONE	Y	Y	Y	Y	Y	N	N	N	N	N	N	CLEAR	OG	R
59	45	F	BUSINESS	WAEC	Y	Y	N	Y	Y	N	Y	5MINS	N	S.aureus	Y	CLOUDY	OG	R
60	35	F	FARMING	PRY	Y	Y	N	Y	Y	N	N	N	N	N	N	CLEAR	OG	R
61	40	F	FARMING	PRY	Y	Y	N	Y	Y	N	N	N	N	N	N	CLEAR	OG	R
62	45	M	FARMING	PRY	N	N	N	N	N	N	Y	10MINS	N	N	N	CLEAR	OG	R
63	27	F	H/DRESS	PRY	Y	N	Y	N	N	N	Y	9MINS	N	N	N	CLEAR	OG	R
64	56	M	FARMING	WAEC	N	Y	N	N	N	N	N	N	N	N	N	CLEAR	OG	R
65	10	M	STUDENT	PRY	N	N	N	Y	N	Y	Y	2MINS	N	N	N	CLEAR	OG	R
66	10	F	STUDENT	PRY	N	Y	N	N	N	N	N	N	N	N	N	CLEAR	OG	R
67	21	F	H/DRESS	WAEC	N	N	N	N	N	N	N	N	N	N	N	CLOUDY	OG	R
68	14	F	STUDENT	JSS	N	N	N	Y	N	Y	Y	9MINS	N	K. pnuemoniae	Y	CLOUDY	OG	R
69	40	F	FARMING	PRY	Y	Y	N	Y	Y	Y	N	N	N	N	N	CLOUDY	OG	R
70	12	F	STUDENT	PRY	Y	N	N	N	N	N	Y	2MINS	N	N	N	CLEAR	OG	R
71	12	F	STUDENT	PRY	N	N	N	Y	N	N	N	N	N	E. coli	Y	CLEAR	0G	R
72	8	F	STUDENT	PRY	N	N	N	Y	N	N	N	N	N	N	N	CLEAR	OG	R
73	9	F	STUDENT	PRY	Y	N	N	Y	Y	Y	Y	9MINS	N	N	N	CLEAR	OG	R
74	25	F	FASHION	WAEC	Y	Y	N	Y	Y	Y	N	N	N	N	N	CLEAR	OG	R
75	8	F	STUDENT	PRY	N	N	N	Y	N	N	N	N	N	N	N	CLEAR	OG	R
76	30	M	BUSINESS	WAEC	Y	Y	Y	Y	Y	N	Y	2MINS	N	N	N	CLEAR	OG	R
77	14	F	STUDENT	JSS	N	Y	N	N	N	N	Y	2MINS	N	N	N	CLEAR	OG	R
78	38	M	FARMING	WAEC	N	Y	Y	Y	N	N	Y	5MINS	N	N	N	CLEAR	OG	R
79	62	F	FARMING	NONE	N	Y	N	N	Y	N	N	N	N	N	N	CLEAR	OG	R
80	60	F	FASHION	NONE	N	N	N	N	N	N	Y	2MINS	N	N	N	CLEAR	OG	R
81	26	M	BUSINESS	WAEC	Y	Y	N	Y	N	Y	N	N	N	N	N	CLEAR	OG	R
82	29	F	FASHION	JSS	N	Y	N	N	Y	Y	N	N	N	N	N	CLOUDY	OG	R
83	70	F	BUSINESS	NONE	N	Y	N	Y	Y	N	Y	N	N	N	N	CLEAR	OG	R
84	80	M	FARMING	NONE	Y	Y	N	Y	Y	Y	Y	2MINS	N	N	N	CLOUDY	OG	R
85	55	F	FARMING	NONE	Y	Y	N	Y	Y	Y	N	N	N	N	N	CLOUDY	OG	R
86	42	F	BUSINESS	TERTIARY	Y	N	N	Y	Y	N	N	N	N	N	N	CLEAR	OG	R
87	58	F	BUSINESS	WAEC	N	Y	N	N	N	N	N	N	N	N	N	CLOUDY	OG	R
88	52	F	BUSINESS	PRY	N	Y	N	N	Y	N	N	N	N	N	N	CLOUDY	OG	R
89	20	M	STUDENT	SSS	N	Y	Y	Y	N	Y	Y	3MINS	Y	E. coli	Y	CLEAR	OG	R
90	30	M	FARMING	TERTIARY	N	Y	N	Y	Y	N	N	N	N	N	N	CLEAR	OG	R
91	15	M	STUDENT	SSS	N	Y	N	Y	N	N	Y	3MINS	N	N	N	CLEAR	OG	R
92	20	M	STUDENT	SSS	N	Y	N	Y	Y	N	Y	3MINS	N	N	N	CLEAR	OG	R
93	17	M	STUDENT	SSS	N	Y	N	Y	N	N	Y	2MINS	Y	N	N	CLEAR	OG	R
94	21	M	FARMING	SSS	N	Y	N	Y	Y	N	Y	10MINS	N	N	N	CLEAR	OG	R
95	16	M	STUDENT	JSS	N	Y	Y	Y	N	Y	Y	2HRS	Y	P. aeruginosa	Y	CLOUDY	OG	R
96	20	M	FARMING	JSS	N	Y	N	Y	N	N	Y	3HRS	N	N	N	CLEAR	OG	R
97	18	M	STUDENT	SSS	N	Y	Y	Y	N	Y	N	N	N	N	N	CLEAR	OG	R
98	16	M	FASHION	SSS	N	Y	Y	Y	Y	N	N	N	N	N	N	CLEAR	OG	R
99	21	M	STUDENT	SSS	N	Y	Y	Y	N	N	Y	5MINS	N	N	N	CLEAR	OG	R
100	27	M	FARMING	TERTIARY	N	Y	N	Y	Y	N	Y	30MINS	N	N	N	CLEAR	OG	R
101	20	M	STUDENT	SSS	N	Y	N	Y	N	N	Y	10MINS	N	N	N	CLEAR	0G	R
102	25	M	FARMING	TERTIARY	N	N	N	Y	N	N	Y	3HRS	Y	N	N	CLEAR	OG	R
103	66	M	FARMING	NONE	N	Y	Y	Y	Y	N	Y	1HR	Y	N	N	CLOUDY	OG	R
104	35	M	FARMING	PRY	Y	N	N	N	Y	N	N	N	N	N	N	CLEAR	OG	R
105	18	M	STUDENT	SSS	Y	Y	Y	Y	N	Y	Y	2MINS	N	N	N	CLEAR	OG	R
106	25	M	ELECTRIC	PRY	N	Y	N	Y	N	N	N	15MINS	Y	N	N	CLOUDY	OG	R
107	55	F	FARMING	NONE	N	N	N	Y	Y	N	Y	1HR	N	N	N	CLEAR	OG	R
108	15	M	STUDENT	SSS	Y	Y	Y	N	N	Y	N	N	N	N	N	CLEAR	OG	R
109	37	F	BUSINESS	PRY	Y	Y	N	Y	Y	N	N	N	N	N	N	CLEAR	OG	R
110	50	F	BUSINESS	PRY	N	Y	N	Y	Y	N	Y	1HR	N	N	N	CLEAR	OG	R
111	50	F	FASHION	PRY	Y	Y	N	Y	Y	Y	Y	1HR	N	N	N	CLEAR	OG	R
112	17	M	WELDING	SSS	N	Y	Y	Y	Y	Y	Y	2HRS	N	N	N	CLEAR	OG	R
113	45	F	P/S	WAEC	Y	Y	N	N	Y	Y	N	N	N	N	N	CLEAR	OG	R
114	14	M	STUDENT	SSS	Y	Y	N	Y	N	Y	Y	2MINS	N	N	N	CLEAR	OG	R
115	38	F	BUSINESS	PRY	Y	Y	N	N	N	N	N	N	N	N	N	CLEAR	OG	R
116	28	M	FARMING	PRY	N	Y	Y	Y	N	N	Y	1HR	N	N	N	CLEAR	OG	R
117	21	F	FASHION	PRY	Y	Y	N	Y	Y	Y	Y	2MINS	N	P. vulgaris	Y	CLEAR	OG	R
118	45	F	FARMING	PRY	Y	Y	N	Y	Y	N	Y	1HR	N	N	N	CLEAR	0G	R
119	54	M	FARMING	TERTIARY	Y	Y	N	Y	Y	N	Y	5MINS	N	N	N	CLEAR	OG	R
120	56	M	FARMING	WAEC	Y	Y	Y	Y	Y	N	Y	10MINS	N	N	N	CLEAR	OG	R
121	22	M	STUDENT	WAEC	Y	Y	Y	Y	N	Y	Y	2HRS	Y	S. saprophyticus	Y	CLOUDY	OG	R
122	41	M	ELECTRIC	JSS	Y	Y	N	Y	Y	N	Y	5HRS	N	N	N	CLOUDY	OG	R
123	45	F	P/S	TERTIARY	Y	Y	N	N	Y	N	N	N	N	N	N	CLOUDY	OG	R
124	23	M	WELDING	WAEC	Y	Y	Y	Y	Y	N	Y	2HRS	Y	N	N	CLEAR	OG	R
125	19	M	STUDENT	WAEC	Y	Y	Y	Y	Y	N	Y	30MINS	Y	N	N	CLOUDY	OG	R
126	25	F	H/DRESS	PRY	Y	Y	N	N	Y	N	Y	2MINS	N	N	N	CLEAR	OG	R
127	48	F	BUSINESS	WAEC	Y	Y	N	Y	N	N	N	5MINS	N	N	N	CLEAR	OG	R
128	19	M	ELECTRIC	WAEC	N	Y	Y	Y	Y	N	Y	1HR	Y	N	N	CLOUDY	OG	D
129	15	M	STUDENT	PRY	N	N	Y	Y	N	N	Y	30MINS	Y	N	N	BLOODY	OG	D
130	36	M	BUSINESS	TERTIARY	Y	Y	Y	N	Y	N	N	N	N	N	N	CLEAR	OG	D
131	18	M	MECHO	WAEC	Y	N	Y	Y	N	Y	Y	2HRS	Y	N	N	BLOODY	OG	D
132	15	M	FASHION	PRY	Y	Y	Y	Y	Y	N	Y	2HRS	Y	S. aureus	Y	CLOUDY	0G	D
133	69	F	BUSINESS	PRY	Y	Y	N	N	N	N	N	N	N	N	N	CLEAR	OG	D
134	56	M	FARMING	WAEC	N	N	N	Y	N	N	Y	30MINS	Y	N	N	CLEAR	OG	D
135	13	M	STUDENT	JSS	Y	Y	Y	Y	Y	Y	Y	2HRS	Y	N	N	BLOODY	OG	D
136	15	M	STUDENT	WAEC	N	N	Y	Y	Y	Y	Y	2HRS	Y	S. aureus	Y	CLEAR	OG	D
137	17	M	FASHION	SSS	Y	Y	Y	Y	Y	Y	Y	2HRS	Y	N	N	BLOODY	OG	D
138	30	M	STUDENT	WAEC	Y	Y	N	Y	Y	N	N	N	N	N	N	CLEAR	OG	D
139	54	M	C/S	WAEC	N	Y	Y	Y	Y	N	N	N	N	N	N	CLEAR	OG	D
140	20	M	FARMING	WAEC	N	N	N	N	N	N	N	N	N	N	N	CLEAR	OG	D
141	29	M	FARMING	TERTIARY	N	Y	N	Y	Y	N	Y	15MINS	N	N	N	CLEAR	OG	D
142	30	M	STUDENT	TERTIARY	N	N	N	Y	Y	N	Y	10MINS	N	N	N	CLEAR	OG	D
143	25	M	FARMING	PRY	N	Y	Y	Y	Y	N	Y	5MINS	N	N	N	CLEAR	OG	D
144	24	M	FARMING	SSS	N	Y	N	Y	Y	Y	Y	5MINS	N	P. aeruginosa	Y	CLEAR	OG	D
145	29	F	FASHION	SSS	N	N	N	N	N	N	N	N	N	S.aureus	Y	CLEAR	OG	D
146	36	M	FARMING	SSS	N	N	N	Y	Y	Y	Y	5MINS	N	Enterobacter aerogenes	y	CLEAR	OG	D
147	20	M	FARMING	SSS	N	N	N	N	Y	Y	N	N	N	N	N	CLEAR	OG	D
148	14	M	STUDENT	JSS	N	Y	Y	Y	N	Y	Y	5HRS	Y	N	N	BLOODY	OG	D
149	22	F	H/DRESS	NONE	Y	Y	N	N	Y	N	Y	5MINS	N	N	N	CLEAR	0G	D
150	9	M	STUDENT	PRY	N	N	N	Y	N	N	Y	1HR	N	N	N	CLEAR	OG	D
151	13	M	STUDENT	JSS	Y	Y	Y	Y	Y	Y	Y	2HRS	Y	S. saprophyticus	Y	BLOODY	OG	D
152	13	F	STUDENT	JSS	N	N	N	Y	N	Y	Y	1HR	N	N	N	CLEAR	OG	D
153	15	M	STUDENT	JSS	N	Y	Y	Y	Y	Y	Y	5HRS	N	N	N	CLEAR	OG	D
154	15	M	FASHION	JSS	Y	Y	Y	Y	Y	Y	Y	5HRS	Y	N	N	CLEAR	OG	D
155	10	M	STUDENT	JSS	N	Y	Y	Y	N	Y	Y	2HRS	Y	N	N	CLOUDY	OG	D
156	12	F	STUDENT	JSS	N	N	N	Y	N	N	Y	3HRS	N	S. aureus	Y	CLEAR	OG	D
157	17	M	STUDENT	PRY	Y	Y	N	Y	Y	N	Y	2HRS	N	E. coli	Y	CLEAR	OG	D
158	19	M	FASHION	WAEC	N	Y	Y	Y	Y	Y	Y	3HRS	Y	N	N	CLOUDY	OG	D
159	10	M	MECHO	PRY	N	N	N	Y	Y	Y	Y	1HR	N	N	N	CLEAR	OG	D
160	16	M	NONE	PRY	N	N	N	Y	N	N	Y	1HR	N	N	N	CLEAR	0G	D
161	13	M	STUDENT	JSS	N	Y	Y	Y	N	Y	Y	1HR	Y	N	N	CLOUDY	OG	D
162	19	M	BUSINESS	WAEC	Y	Y	Y	Y	Y	Y	Y	1HR	Y	N	N	CLOUDY	OG	D
163	12	M	STUDENT	JSS	N	Y	Y	Y	N	N	Y	2HRS	Y	N	N	CLOUDY	OG	D
164	15	M	STUDENT	JSS	Y	Y	N	Y	Y	N	Y	1HR	Y	S. saprophyticus	Y	CLEAR	OG	D
165	16	M	STUDENT	PRY	N	N	N	Y	Y	N	N	N	N	N	N	CLOUDY	OG	D
166	15	M	STUDENT	SSS	N	Y	Y	Y	Y	Y	Y	5HRS	Y	N	N	CLOUDY	OG	D
167	56	M	FARMING	PRY	Y	Y	N	Y	Y	Y	Y	10MINS	N	N	N	CLEAR	OG	D
168	17	M	FASHION	SSS	N	Y	Y	Y	Y	Y	Y	1HR	N	N	N	CLEAR	OG	D
169	17	M	MECHO	SSS	N	Y	Y	Y	Y	Y	Y	1HR	Y	N	N	CLOUDY	OG	D
170	13	M	STUDENT	PRY	Y	Y	Y	Y	Y	Y	Y	2HRS	N	N	N	CLEAR	OG	D
171	9	M	STUDENT	PRY	Y	Y	Y	Y	Y	Y	Y	2HRS	N	N	N	CLEAR	OG	D
172	10	F	STUDENT	PRY	N	N	N	N	N	N	N	N	N	N	N	CLEAR	OG	D
173	19	M	FASHION	WAEC	N	N	Y	N	Y	N	N	N	N	N	N	CLEAR	OG	D
174	18	M	B/LAYERS	JSS	Y	Y	Y	Y	Y	Y	Y	5HRS	Y	N	N	CLOUDY	OG	D
175	13	F	STUDENT	JSS	N	N	N	N	N	N	N	N	N	N	N	CLEAR	OG	D
176	42	M	BUSINESS	WAEC	N	Y	Y	Y	Y	Y	Y	30MINS	N	S. saprophyticus	Y	CLOUDY	IP	R
177	44	M	FARMING	PRY	N	Y	N	Y	Y	Y	Y	1HR	N	N	N	CLOUDY	IP	R
178	7	M	STUDENT	PRY	N	Y	Y	Y	N	N	N	30MINS	Y	N	N	BLOODY	IP	R
179	11	M	STUDENT	JSS	N	Y	Y	Y	N	N	N	N	N	N	N	CLEAR	IP	R
180	15	M	STUDENT	JSS	Y	Y	Y	Y	Y	Y	Y	2HRS	Y	E. faecalis	Y	CLEAR	IP	R
181	69	M	FARMING	PRY	N	N	Y	Y	Y	N	Y	5MINS	N	N	N	CLEAR	IP	R
182	24	F	APPLICAT	TERTIARY	N	N	N	N	Y	N	Y	5MINS	N	N	N	CLOUDY	IP	R
183	13	M	STUDENT	JSS	N	Y	Y	Y	Y	Y	Y	30MINS	Y	S.aureus	Y	CLOUDY	IP	R
184	40	M	FASHION	JSS	N	Y	N	Y	Y	N	N	N	N	N	N	CLEAR	IP	R
185	25	M	MECHO	WAEC	Y	Y	N	Y	Y	N	N	N	Y	N	N	CLOUDY	IP	R
186	13	M	STUDENT	JSS	N	Y	Y	Y	Y	N	N	1HR	Y	N	N	CLOUDY	IP	R
187	19	M	STUDENT	WAEC	N	Y	Y	Y	Y	Y	Y	3HRS	N	N	N	CLEAR	IP	R
188	19	F	STUDENT	TERTIARY	N	N	N	Y	Y	N	Y	20MINS	N	S. saprophyticus	Y	CLEAR	IP	R
189	46	F	BUSINESS	SSS	N	Y	Y	Y	Y	N	N	N	N	N	N	CLEAR	IP	R
190	60	F	BUSINESS	NONE	N	N	N	Y	Y	N	Y	5MINS	N	N	N	CLOUDY	IP	R
191	42	M	SECURITY	WAEC	N	N	N	Y	Y	N	N	N	N	N	N	BLOODY	IP	R
192	32	F	FARMING	SSS	N	Y	N	Y	Y	N	N	5HRS	Y	N	N	CLOUDY	IP	R
193	10	M	STUDENT	PRY	N	Y	Y	Y	N	Y	Y	1HR	Y	N	N	BLOODY	IP	R
194	17	M	STUDENT	SSS	Y	Y	Y	Y	Y	Y	Y	30MINS	Y	N	N	CLOUDY	IP	R
195	14	M	STUDENT	JSS	N	Y	Y	Y	Y	Y	Y	30MINS	N	N	N	CLEAR	IP	R
196	10	M	STUDENT	PRY	N	Y	N	Y	Y	N	N	N	N	N	N	CLEAR	IP	R
197	22	F	APPLICAT	WAEC	N	Y	N	Y	Y	Y	N	N	N	E. coli	Y	CLEAR	IP	R
198	42	F	BUSINESS	PRY	Y	N	N	Y	Y	N	Y	2MINS	Y	N	N	CLOUDY	IP	R
199	13	F	STUDENT	PRY	N	Y	N	Y	Y	N	Y	3HRS	N	N	N	CLOUDY	IP	R
200	45	M	FARMING	NONE	Y	Y	N	Y	Y	Y	Y	8HRS	Y	S.saprophyticus	Y	CLOUDY	IP	R
201	8	M	STUDENT	PRY	N	Y	Y	Y	N	Y	N	N	Y	S.saprophyticus	Y	CLOUDY	IP	R
202	70	F	FARMING	NONE	N	Y	N	Y	Y	Y	N	N	N	N	N	CLOUDY	IP	R
203	35	F	FARMING	PRY	N	Y	N	Y	Y	Y	N	N	Y	S.aureus	Y	BLOODY	IP	R
204	75	F	FARMING	PRY	N	Y	N	Y	Y	N	Y	5MINS	N	N	N	CLEAR	IP	R
205	54	F	FARMING	WAEC	N	Y	N	Y	N	N	Y	5MINS	N	N	N	CLOUDY	IP	R
206	6	M	STUDENT	PRY	N	Y	N	Y	N	N	Y	N	N	N	N	CLEAR	IP	R
207	9	M	STUDENT	PRY	N	N	N	N	Y	Y	N	2HRS	N	S. aureus	Y	CLOUDY	IP	R
208	32	F	BUSINESS	SSS	N	Y	Y	Y	Y	N	N	2HRS	Y	N	N	CLOUDY	IP	R
209	85	F	FARMING	NONE	N	Y	N	Y	Y	N	N	N	N	N	N	CLOUDY	IP	R
210	75	F	BUSINESS	NONE	N	Y	N	N	N	N	Y	5MINS	N	N	N	CLOUDY	IP	R
211	60	F	FARMING	PRY	N	Y	N	Y	Y	N	N	2HRS	N	N	N	CLOUDY	IP	R
212	38	F	FARMING	PRY	N	Y	N	Y	N	N	N	30MINS	Y	S.saprophyticus	Y	CLOUDY	IP	R
213	16	M	STUDENT	JSS	N	Y	Y	Y	N	Y	Y	1HR	Y	N	N	CLOUDY	IP	R
214	40	F	BUSINESS	PRY	Y	Y	N	Y	N	Y	Y	30MINS	N	S. saprophyticus	Y	CLOUDY	IP	R
215	45	F	BUSINESS	PRY	N	Y	N	Y	N	N	Y	1HR	N	N	N	CLOUDY	IP	R
216	40	M	FARMING	WAEC	N	Y	Y	Y	N	N	Y	2HRS	N	N	N	CLEAR	IP	R
217	65	F	FARMING	PRY	Y	Y	Y	Y	N	N	Y	10MINS	N	N	N	CLEAR	IP	R
218	70	F	FARMING	NONE	N	N	N	Y	Y	N	Y	5MINS	N	N	N	CLOUDY	IP	R
219	12	M	STUDENT	JSS	Y	Y	Y	Y	N	Y	Y	2HRS	N	N	N	CLOUDY	IP	R
220	14	M	STUDENT	SSS	N	Y	Y	Y	Y	Y	Y	1HR	Y	N	N	BLOODY	IP	R
221	33	M	BUSINESS	TERTIARY	N	Y	Y	Y	N	N	N	N	N	N	N	CLEAR	IP	R
222	35	F	FARMING	GRADE 2	N	N	N	Y	N	N	N	5MINS	N	N	N	CLEAR	IP	R
223	45	F	BUSINESS	WAEC	N	N	N	N	Y	N	N	N	N	N	N	CLEAR	IP	R
224	10	M	STUDENT	PRY	N	Y	Y	Y	Y	Y	N	1HR	N	N	N	CLOUDY	IP	R
225	12	M	STUDENT	JSS	N	Y	Y	Y	Y	Y	Y	10MINS	N	N	N	BLOODY	IP	R
226	18	M	STUDENT	SSS	Y	Y	Y	Y	Y	Y	N	30MINS	N	N	N	CLEAR	IP	R
227	12	M	STUDENT	JSS	N	N	N	Y	Y	Y	N	2HRS	N	P. aeruginosa	Y	CLEAR	IP	R
228	14	M	STUDENT	JSS	Y	Y	Y	Y	Y	Y	Y	2HRS	N	N	N	CLEAR	IP	R
229	70	F	BUSINESS	NONE	N	Y	N	Y	Y	N	Y	2MINS	N	N	N	CLEAR	IP	R
230	32	F	BUSINESS	WAEC	Y	Y	Y	Y	Y	N	Y	5MINS	N	N	N	CLEAR	IP	R
231	11	M	STUDENT	JSS	N	Y	Y	Y	N	N	Y	5MINS	N	N	N	CLEAR	IP	R
232	9	M	STUDENT	PRY	Y	Y	Y	Y	N	N	Y	1HR	N	N	N	CLEAR	IP	R
233	8	M	STUDENT	PRY	N	N	N	Y	N	N	Y	30MINS	N	N	N	CLEAR	IP	R
234	14	F	STUDENT	JSS	N	Y	N	Y	Y	Y	Y	1HR	N	N	N	CLEAR	IP	R
235	71	F	FARMING	PRY	N	Y	N	N	Y	N	Y	2MINS	N	N	N	CLEAR	IP	R
236	10	M	STUDENT	PRY	N	Y	Y	Y	N	Y	Y	2MINS	N	N	N	CLOUDY	IP	R
237	19	M	STUDENT	WAEC	Y	Y	N	Y	Y	Y	Y	2MINS	N	N	N	CLOUDY	IP	R
238	14	F	STUDENT	SSS	Y	Y	N	Y	N	N	Y	3MINS	N	N	N	CLEAR	IP	R
239	7	M	STUDENT	PRY	Y	Y	Y	Y	Y	Y	N	2MINS	N	N	N	CLOUDY	IP	R
240	36	F	BUSINESS	WAEC	N	Y	N	N	Y	N	Y	1M	N	N	N	BLOODY	IP	R
241	74	M	FARMING	PRY	N	Y	N	N	Y	N	N	N	N	N	N	CLEAR	IP	R
242	62	F	FASHION	PRY	N	Y	N	N	Y	N	Y	10MINS	N	N	N	CLEAR	IP	R
243	46	F	BUSINESS	JSS	N	Y	N	N	Y	N	Y	1MIN	N	N	N	CLOUDY	IP	R
244	9	M	STUDENT	PRY	Y	Y	Y	Y	Y	Y	Y	1HR	Y	N	N	BLOODY	IP	R
245	45	F	BUSINESS	NONE	Y	Y	N	N	Y	N	N	N	N	N	N	CLOUDY	IP	R
246	35	F	FARMING	PRY	N	Y	N	Y	Y	N	N	N	N	N	N	CLEAR	IP	R
247	60	F	FARMING	PRY	N	Y	N	Y	Y	N	N	N	N	N	N	CLEAR	IP	R
248	75	F	BUSINESS	NONE	N	Y	N	Y	Y	N	N	N	N	N	N	CLEAR	IP	R
249	50	F	NONE	NONE	Y	Y	N	N	N	N	N	N	N	N	N	CLEAR	IP	R
250	83	M	FARMING	PRY	N	Y	N	N	Y	N	N	N	N	N	N	CLEAR	IP	R
251	33	F	BUSINESS	TERTIARY	Y	Y	Y	N	Y	N	Y	1MIN	N	N	N	CLEAR	IP	R
252	36	F	FASHION	WAEC	N	Y	N	Y	N	N	Y	5MINS	N	N	N	CLOUDY	IP	R
253	30	M	BUSINESS	WAEC	N	Y	Y	Y	N	N	Y	5MINS	N	N	N	CLEAR	IP	R
254	26	M	STUDENT	TERTIARY	N	Y	Y	Y	Y	Y	Y	1MIN	N	N	N	CLEAR	IP	R
255	20	F	APPRENT	WAEC	N	Y	N	Y	N	N	Y	1HR	N	N	N	CLEAR	IP	D
256	68	M	FARMING	PRY	N	Y	N	Y	Y	N	Y	30MINS	N	N	N	CLEAR	IP	D
257	10	F	STUDENT	PRY	N	Y	Y	Y	Y	Y	Y	2MINS	Y	S. aureus	Y	BLOODY	IP	D
258	9	F	STUDENT	PRY	N	Y	N	Y	N	N	Y	5MINS	Y	N	N	CLOUDY	IP	D
259	9	M	STUDENT	PRY	Y	Y	Y	Y	Y	Y	Y	5MINS	Y	N	N	CLOUDY	IP	D
260	28	F	FARMING	WAEC	Y	Y	Y	Y	Y	N	Y	5MINS	N	N	N	CLOUDY	IP	D
261	26	M	MECHO	WAEC	N	Y	N	N	N	N	N	N	N	N	N	CLEAR	IP	D
262	45	M	FARMING	PRY	Y	Y	N	Y	Y	Y	Y	2HRS	N	N	N	CLEAR	IP	D
263	12	M	STUDENT	PRY	N	Y	Y	Y	Y	Y	Y	N	Y	N	N	CLOUDY	IP	D
264	9	F	STUDENT	PRY	N	Y	Y	Y	N	N	N	30MINS	Y	N	N	CLOUDY	IP	D
265	14	F	STUDENT	JSS	N	Y	N	Y	N	Y	N	30MINS	Y	P. aeruginosa	Y	CLEAR	IP	D
266	10	M	STUDENT	PRY	Y	Y	Y	Y	N	N	Y	1HR	Y	N	N	BLOODY	IP	D
267	27	M	FASHION	WAEC	N	Y	Y	Y	Y	Y	Y	4MINS	Y	E. coli	Y	CLEAR	IP	D
268	14	F	STUDENT	JSS	Y	N	N	N	N	N	N	5MINS	N	N	N	CLEAR	IP	D
269	26	M	APPRENT	WAEC	N	Y	N	Y	Y	Y	Y	10MINS	N	N	N	CLEAR	IP	D
270	10	M	STUDENT	PRY	N	Y	Y	Y	Y	Y	Y	5MINS	Y	S. aureus	Y	CLOUDY	IP	D
271	45	F	BUSINESS	NONE	N	Y	Y	Y	Y	Y	N	3MINS	N	S. aureus	Y	CLOUDY	IP	D
272	11	M	STUDENT	PRY	Y	Y	N	Y	N	N	Y	5MINS	N	S. saprophyticus	Y	CLEAR	IP	D
273	7	M	STUDENT	PRY	N	N	Y	N	N	N	N	5MINS	N	N	N	CLEAR	IP	D
274	60	F	BUSINESS	PRY	N	Y	N	Y	Y	N	N	N	N	K. pnuemoniae	Y	CLEAR	IP	D
275	7	M	STUDENT	PRY	Y	Y	Y	Y	N	Y	Y	2MINS	Y	S.aureus	Y	CLOUDY	IP	D
276	62	F	BUSINESS	PRY	Y	Y	N	Y	Y	N	Y	2MINS	N	N	N	CLEAR	IP	D
277	19	F	STUDENT	WAEC	N	N	N	Y	Y	N	Y	2MINS	N	E. coli	Y	CLEAR	IP	D
278	72	F	BUSINESS	PRY	N	Y	N	Y	Y	N	N	N	N	N	N	CLEAR	IP	D
279	9	M	STUDENT	PRY	N	N	Y	Y	N	Y	Y	5MINS	Y	P. aeruginosa	Y	CLOUDY	IP	D
280	13	M	STUDENT	JSS	N	Y	Y	Y	Y	Y	Y	5MINS	N	K. pnuemoniae	Y	CLEAR	IP	D
281	15	M	STUDENT	JSS	Y	Y	Y	Y	Y	Y	Y	2MINS	Y	N	N	BLOODY	IP	D
282	11	M	STUDENT	PRY	N	Y	Y	Y	Y	N	Y	3MINS	Y	N	N	BLOODY	IP	D
283	35	F	BUSINESS	WAEC	Y	Y	Y	Y	N	N	N	N	N	N	N	CLEAR	AP	D
284	60	M	PENSION	TERTIARY	Y	Y	N	Y	Y	Y	Y	N	N	N	N	CLEAR	AP	D
285	70	M	FARMING	PRY	N	Y	N	Y	Y	N	Y	N	N	N	N	CLEAR	AP	D
286	60	F	FARMING	NONE	Y	Y	N	Y	Y	N	Y	2HRS	N	N	N	CLOUDY	AP	D
287	30	F	BUSINESS	JSS	Y	Y	Y	Y	Y	Y	Y	30MINS	N	S.aureus	Y	CLEAR	AP	D
288	25	M	FARMING	JSS	Y	Y	N	Y	Y	N	N	N	N	S.aureus	Y	CLEAR	AP	D
289	47	M	FARMING	JSS	N	Y	N	Y	Y	N	Y	5MINS	N	N	N	CLEAR	AP	D
290	42	F	FARMING	WAEC	Y	Y	N	Y	Y	N	Y	N	N	N	N	CLEAR	AP	D
291	55	M	FARMING	PRY	Y	Y	Y	Y	Y	Y	Y	3MINS	N	P. aeruginosa	Y	CLEAR	AP	D
292	32	F	H/DRESS	JSS	Y	Y	N	Y	Y	Y	Y	2HRS	N	N	N	CLOUDY	AP	D
293	38	F	FARMING	NONE	N	Y	Y	Y	Y	N	N	N	N	K. pnuemoniae	Y	CLEAR	AP	D
294	60	F	FARMING	PRY	N	Y	N	N	Y	N	Y	3MINS	N	N	N	CLEAR	AP	D
295	38	M	FARMING	PRY	N	Y	N	Y	Y	N	Y	1HR	N	N	N	CLEAR	AP	D
296	24	F	H/DRESS	WAEC	Y	Y	Y	Y	Y	Y	Y	2HRS	N	E. coli	Y	CLEAR	AP	D
297	28	F	FASHION	PRY	Y	Y	N	Y	Y	Y	Y	2HRS	Y	N	N	CLEAR	AP	D
298	16	M	STUDENT	PRY	Y	Y	Y	Y	Y	N	Y	5HRS	N	K. pnuemoniae	Y	CLEAR	AP	D
299	27	F	FASHION	WAEC	Y	Y	N	Y	Y	N	Y	2HRS	N	E. coli	Y	CLEAR	AP	D
300	9	M	STUDENT	PRY	N	Y	Y	Y	Y	Y	Y	5HRS	N	N	N	CLOUDY	AP	D
301	9	M	STUDENT	PRY	N	Y	Y	Y	Y	Y	Y	5HRS	N	N	N	CLOUDY	AP	D
302	56	F	FARMING	NONE	Y	Y	N	Y	Y	Y	Y	2HRS	N	S.aureus	Y	CLEAR	AP	D
303	48	F	BUSINESS	PRY	Y	Y	N	Y	Y	N	Y	1HR	N	N	N	CLEAR	AP	D
304	11	M	STUDENT	PRY	N	Y	Y	Y	Y	Y	Y	2HRS	Y	E. coli	Y	CLOUDY	AP	D
305	12	M	STUDENT	PRY	N	Y	Y	Y	N	Y	Y	5HRS	Y	N	N	BLOODY	AP	D
306	9	F	STUDENT	PRY	N	Y	Y	Y	N	Y	Y	1HR	Y	S. aureus	Y	BLOODY	AP	D
307	11	M	STUDENT	PRY	N	Y	Y	Y	N	Y	Y	5HRS	N	S. aureus	Y	BLOODY	AP	D
308	51	M	FARMING	PRY	Y	Y	N	Y	Y	N	Y	2MINS	N	S. aureus	Y	CLEAR	AP	D
309	60	F	FARMING	NONE	Y	Y	N	Y	Y	Y	Y	2MINS	N	N	N	CLEAR	AP	D
310	5	F	STUDENT	PRY	N	Y	Y	Y	Y	Y	Y	2HRS	N	S. aureus	Y	CLEAR	AP	D
311	24	F	BUSINESS	WAEC	Y	Y	N	Y	Y	N	Y	1HR	N	N	N	CLEAR	AP	D
312	40	F	FARMING	PRY	Y	Y	N	Y	Y	N	Y	1HR	N	S.aureus	Y	CLEAR	AP	D
313	20	F	BUSINESS	WAEC	Y	Y	Y	Y	Y	N	Y	1HR	N	N	N	CLEAR	AP	D
314	50	F	FARMING	PRY	Y	Y	N	Y	Y	N	Y	2HRS	N	E. coli	Y	CLOUDY	AP	D
315	46	F	FARMING	JSS	Y	Y	N	Y	N	N	Y	2HRS	N	E. coli	Y	CLOUDY	AP	D
316	20	F	BUSINESS	PRY	Y	Y	Y	Y	Y	N	Y	2HRS	N	N	N	CLEAR	AP	D
317	19	F	STUDENT	PRY	Y	Y	N	Y	Y	N	Y	2HRS	Y	N	N	CLOUDY	AP	D
318	19	M	STUDENT	SSS	Y	Y	Y	Y	Y	Y	Y	2HRS	Y	N	N	CLEAR	AP	D
319	8	F	STUDENT	PRY	N	Y	N	Y	N	Y	Y	2HRS	Y	S. saprophyticus	Y	CLEAR	AP	D
320	5	F	STUDENT	PRY	N	N	Y	N	N	N	N	N	N	S. aureus	Y	CLEAR	AP	D
321	9	M	STUDENT	PRY	N	Y	Y	Y	N	N	N	2HRS	Y	N	N	CLOUDY	AP	D
322	10	M	STUDENT	PRY	N	Y	Y	Y	N	N	Y	4H	N	N	N	BLOODY	AP	D
323	43	F	FASHION	PRY	N	Y	N	Y	Y	Y	N	N	N	S.aureus	Y	CLEAR	AP	D
324	60	F	FARMING	NONE	Y	Y	N	N	N	N	Y	N	N	Enterobacter aerogenes	Y	CLEAR	AP	D
325	48	F	FARMING	WAEC	N	Y	N	Y	N	Y	Y	3HRS	N	S. aureus	Y	CLOUDY	AP	D
326	8	F	STUDENT	PRY	N	Y	N	Y	N	N	Y	1HR	Y	N	N	CLEAR	AP	D
327	14	F	STUDENT	JSS	N	Y	N	Y	N	N	Y	3HRS	Y	N	N	CLEAR	AP	D
328	9	M	STUDENT	PRY	N	Y	Y	Y	Y	Y	Y	2HRS	N	S.saprophyticus	Y	CLEAR	AP	D
329	11	M	STUDENT	PRY	N	Y	Y	Y	Y	Y	Y	2HRS	Y	E. coli	Y	CLEAR	AP	D
330	8	F	STUDENT	PRY	N	Y	Y	Y	N	N	Y	2HRS	Y	N	N	CLOUDY	AP	D
331	4	M	STUDENT	PRY	N	Y	Y	Y	N	Y	Y	2HRS	N	S. aureus	Y	CLEAR	AP	D
332	32	M	FARMING	WAEC	Y	Y	Y	Y	N	N	N	2HRS	N	N	N	CLEAR	AP	D
333	35	F	FARMING	PRY	Y	Y	N	Y	Y	N	Y	2HRS	N	N	N	CLEAR	AP	D
334	8	M	STUDENT	PRY	N	Y	Y	Y	Y	Y	Y	4HR	Y	K. pnuemoniae	Y	CLEAR	AP	D
335	13	M	STUDENT	JSS	N	Y	Y	Y	N	Y	Y	3HRS	Y	S. aureus	Y	BLOODY	AP	D
336	50	F	FARMING	PRY	Y	Y	N	N	Y	N	Y	3MINS	N	N	N	CLOUDY	AP	D
337	9	M	STUDENT	PRY	N	Y	Y	Y	Y	N	Y	2HRS	Y	S. aureus	Y	CLEAR	AP	D
338	48	M	FARMING	WAEC	Y	Y	N	Y	Y	N	Y	N	N	N	N	CLEAR	IT	D
339	49	M	FARMING	PRY	N	Y	N	N	N	N	N	N	N	N	N	CLEAR	IT	D
340	62	F	FARMING	PRY	Y	Y	N	Y	Y	N	N	N	N	N	N	CLEAR	IT	D
341	33	F	H/DRESS	TERTIARY	N	Y	N	Y	Y	N	N	N	N	N	N	CLEAR	IT	D
342	55	F	BUSINESS	PRY	Y	Y	N	Y	Y	N	N	N	N	N	N	CLEAR	IT	D
343	50	M	OIL PRO	WAEC	Y	Y	N	Y	Y	N	Y	5MINS	N	N	N	CLEAR	IT	D
344	7	F	STUDENT	PRY	N	Y	Y	Y	N	Y	Y	5MINS	Y	N	N	CLOUDY	IT	D
345	44	M	BUSINESS	WAEC	Y	Y	N	Y	Y	N	Y	N	N	N	N	CLEAR	IT	D
346	10	M	STUDENT	PRY	N	Y	Y	Y	Y	N	Y	2MINS	Y	N	N	BLOODY	IT	D
347	7	M	STUDENT	PRY	N	Y	Y	Y	N	N	Y	2MINS	Y	N	N	BLOODY	IT	D
348	10	M	STUDENT	JSS	Y	Y	N	N	N	N	Y	2MINS	N	E. coli	Y	CLEAR	IT	D
349	39	F	BUSINESS	TERTIARY	Y	Y	N	Y	Y	Y	Y	2HRS	N	S.aureus	Y	CLEAR	IT	D
350	16	F	APPRENT	PRY	N	N	N	Y	Y	Y	Y	4MINS	Y	S. saprophyticus	Y	CLEAR	IT	D
351	32	F	BUSINESS	TERTIARY	Y	Y	N	Y	N	Y	N	N	N	N	N	CLEAR	IT	D
352	50	F	FARMING	JSS	Y	Y	N	Y	Y	N	Y	3MINS	N	E. coli	Y	CLOUDY	IT	D
353	52	F	BUSINESS	PRY	Y	Y	N	N	Y	N	N	N	N	S. aureus	Y	CLEAR	IT	D
354	9	F	STUDENT	PRY	N	Y	Y	Y	Y	N	N	N	Y	N	N	CLOUDY	IT	D
355	8	F	STUDENT	PRY	N	Y	Y	Y	N	N	Y	1HR	Y	S.aureus	Y	CLEAR	IT	D
356	9	M	STUDENT	PRY	Y	Y	Y	Y	Y	Y	Y	2HRS	Y	N	N	CLOUDY	IT	D
357	8	M	STUDENT	PRY	Y	Y	Y	Y	Y	Y	Y	2HRS	Y	N	N	CLOUDY	IT	D
358	55	F	BUSINESS	WAEC	Y	Y	N	Y	Y	N	Y	3MINS	N	N	N	CLOUDY	IT	D
359	60	F	FARMING	NONE	Y	Y	N	N	Y	N	N	N	N	P. aeruginosa	Y	CLOUDY	IT	D
360	11	F	STUDENT	PRY	N	Y	Y	Y	N	N	Y	2HRS	N	N	N	CLEAR	IT	D
361	55	M	FARMING	WAEC	N	Y	N	Y	N	N	N	N	N	N	N	CLEAR	IT	D
362	55	F	BUSINESS	PRY	Y	Y	N	N	N	N	N	N	N	N	N	CLOUDY	IT	D
363	8	F	STUDENT	PRY	N	Y	N	Y	Y	Y	Y	2HRS	N	Serratia marcescens	Y	CLEAR	IT	D
364	63	F	FARMING	NONE	N	Y	N	Y	Y	N	N	N	N	S. aureus	Y	CLOUDY	IT	D
365	12	M	STUDENT	PRY	N	Y	Y	Y	Y	N	Y	2HRS	N	E. coli	Y	CLEAR	IT	D
366	39	F	FASHION	JSS	N	Y	Y	N	Y	N	N	N	N	N	N	CLEAR	IT	D
367	36	F	BUSINESS	PRY	N	Y	N	Y	Y	Y	N	N	N	N	N	CLEAR	IT	D
368	15	M	STUDENT	SSS	N	Y	Y	Y	Y	N	Y	2HRS	Y	N	N	CLEAR	IT	D
369	20	M	DRIVING	TERTIARY	Y	Y	N	N	N	N	N	N	N	N	N	CLEAR	IT	D
370	7	M	STUDENT	PRY	Y	Y	Y	Y	N	Y	Y	1HR	N	E. coli	Y	CLOUDY	IT	D
371	11	F	STUDENT	PRY	N	Y	Y	Y	N	N	Y	1HR	Y	N	N	CLOUDY	IT	D
372	4	F	STUDENT	KG	N	N	N	N	N	N	Y	2MINS	N	N	N	CLEAR	IT	D
373	42	F	BUSINESS	JSS	N	Y	N	Y	Y	Y	Y	5MINS	N	N	N	CLOUDY	IT	D
374	14	M	STUDENT	JSS	N	Y	Y	Y	Y	Y	Y	1HR	Y	S.aureus	Y	CLEAR	IT	D
375	17	F	BUSINESS	NONE	N	Y	N	Y	Y	N	Y	2HRS	Y	N	N	CLOUDY	IT	D
376	63	F	BUSINESS	NONE	N	Y	N	Y	Y	N	Y	2MINS	N	N	N	CLEAR	IT	D
377	75	M	FARMING	MODERN	N	Y	N	Y	Y	N	Y	N	N	E. coli	Y	CLOUDY	IT	D
378	39	F	NURSE	WAEC	N	Y	N	N	N	N	Y	2MINS	N	N	N	CLEAR	IT	D
379	52	M	FARMING	WAEC	N	Y	N	N	N	N	N	N	N	N	N	CLEAR	IT	D
380	39	F	FARMING	WAEC	Y	Y	Y	Y	Y	Y	Y	2MINS	Y	N	N	CLOUDY	IT	D
381	50	M	FARMING	WAEC	Y	Y	Y	Y	Y	N	N	N	N	N	N	CLEAR	IT	D
382	12	F	STUDENT	JSS	N	Y	N	N	N	N	Y	2MINS	N	N	N	CLEAR	IT	D
383	55	F	FARMING	SSS	Y	Y	N	Y	Y	N	Y	10MINS	N	N	N	CLEAR	IT	D
384	41	F	FARMING	WAEC	Y	Y	Y	Y	N	N	Y	30MINS	N	N	N	CLEAR	IT	D
385	3	M	STUDENT	KG	N	N	N	Y	N	N	Y	N	N	N	N	CLEAR	IT	D
386	9	F	STUDENT	PRY	Y	Y	Y	Y	N	Y	Y	1HR	N	N	N	CLEAR	IT	D
387	15	F	STUDENT	JSS	N	Y	N	N	N	Y	Y	5MINS	N	N	N	CLEAR	IT	D
388	29	F	FASHION	WAEC	N	Y	N	N	N	N	Y	5MINS	N	N	N	CLEAR	IT	D
389	12	M	STUDENT	JSS	N	Y	Y	Y	N	N	Y	1HR	Y	N	N	CLEAR	IT	D
390	3	M	STUDENT	KG	N	N	N	N	N	N	N	N	N	P. aeruginosa	Y	CLEAR	IT	D
391	4	F	STUDENT	NUR	N	N	N	N	N	N	N	N	N	N	N	CLEAR	IT	D
392	19	M	STUDENT	SSS	N	Y	Y	Y	Y	Y	Y	2HRS	Y	N	N	CLEAR	IT	D
393	14	F	STUDENT	JSS	N	Y	N	N	N	Y	Y	2MINS	N	S. aureus	Y	CLEAR	IT	D
394	13	F	STUDENT	JSS	N	Y	Y	Y	N	Y	Y	1HR	N	N	N	CLEAR	IT	D
395	2	M	STUDENT	KG	N	N	Y	N	N	N	N	N	N	N	N	CLEAR	IT	D
396	73	F	BUSINESS	NONE	Y	Y	N	N	Y	N	N	N	N	P. aeruginosa	Y	CLEAR	IT	D
397	25	M	APPRENT	WAEC	Y	Y	Y	Y	Y	N	Y	N	N	N	N	CLEAR	IT	D
398	19	M	STUDENT	WAEC	Y	Y	Y	Y	Y	N	Y	20MINS	Y	P. aeruginosa	Y	CLOUDY	IT	D
399	7	M	STUDENT	PRY	Y	Y	Y	Y	N	N	Y	1HR	N	N	N	CLEAR	IT	D
400	13	M	STUDENT	PRY	Y	Y	Y	Y	Y	Y	Y	1HR	Y	S. saprophyticus	Y	CLOUDY	IT	D
401	11	M	STUDENT	PRY	Y	Y	Y	Y	Y	Y	Y	2HRS	Y	N	N	BLOODY	IT	D
402	8	M	STUDENT	PRY	Y	Y	Y	Y	N	Y	Y	1HR	Y	S.saprophyticus	Y	CLEAR	IT	D
403	10	F	STUDENT	PRY	Y	Y	Y	Y	Y	Y	Y	1HR	Y	N	N	BLOODY	IT	D
404	11	F	STUDENT	PRY	Y	Y	Y	Y	N	Y	Y	2HRS	y	P. aeruginosa	Y	BLOODY	IT	D
405	11	F	STUDENT	PRY	N	Y	Y	Y	Y	Y	Y	5MINS	Y	N	N	BLOODY	IT	D
406	9	F	STUDENT	PRY	Y	Y	Y	Y	Y	Y	Y	1HR	Y	S. aureus	Y	CLOUDY	IT	D
407	10	M	STUDENT	PRY	N	Y	Y	Y	N	Y	N	5MINS	Y	N	N	BLOODY	IT	D
408	3	M	STUDENT	KG	N	Y	Y	Y	Y	Y	Y	N	Y	N	N	CLOUDY	IT	D
409	8	M	STUDENT	PRY	Y	Y	Y	Y	Y	Y	Y	1HR	N	S. saprophyticus	Y	CLOUDY	IT	R
410	11	F	STUDENT	PRY	Y	Y	Y	Y	Y	Y	Y	2HRS	N	N	N	CLEAR	IT	R
411	55	F	FARMING	PRY	Y	Y	N	Y	Y	N	Y	2HRS	N	N	N	CLEAR	IT	R
412	28	M	FARMING	PRY	Y	Y	N	N	Y	N	Y	10MINS	N	S.saprophyticus	Y	CLEAR	IT	R
413	41	F	BUSINESS	WAEC	Y	Y	N	Y	Y	Y	Y	1HR	N	S.aureus	Y	CLEAR	IT	R
414	80	F	FARMING	NONE	N	Y	N	N	N	N	Y	10MINS	N	N	N	CLEAR	IT	R
415	50	F	FARMING	PRY	Y	Y	N	Y	Y	N	Y	2HRS	Y	N	N	CLEAR	IT	R
416	18	F	STUDENT	SSS	Y	Y	Y	Y	Y	N	Y	10MINS	N	S. saprophyticus	Y	CLEAR	IT	R
417	6	F	STUDENT	PRY	N	Y	N	N	N	N	N	N	N	N	N	CLEAR	IT	R
418	4	M	STUDENT	NUR	N	Y	N	N	N	N	N	N	N	N	N	CLEAR	IT	R
419	11	F	STUDENT	PRY	N	Y	Y	Y	N	Y	Y	1HR	Y	E. coli	Y	CLOUDY	IT	R
420	9	M	STUDENT	PRY	N	Y	Y	Y	Y	Y	Y	3HRS	N	S. aureus	Y	CLOUDY	IT	R
421	7	M	STUDENT	PRY	N	N	N	N	N	N	Y	5MINS	N	N	N	CLEAR	IT	R
422	4	M	STUDENT	KG	N	N	N	N	N	N	N	N	N	N	N	CLEAR	IT	R
423	9	M	STUDENT	PRY	N	Y	Y	Y	N	Y	N	4HR	Y	N	N	BLOODY	IT	R
424	5	F	STUDENT	PRY	N	N	N	N	Y	Y	N	N	N	N	N	CLEAR	IT	R
425	4	M	STUDENT	PRY	N	N	Y	Y	N	Y	Y	3MINS	Y	N	N	CLOUDY	IT	R
426	4	M	STUDENT	NUR	N	N	N	N	N	Y	N	N	N	N	N	CLEAR	IT	R
427	11	M	STUDENT	PRY	Y	N	N	Y	N	N	Y	1HR	N	N	N	CLEAR	IT	R
428	10	M	STUDENT	JSS	Y	Y	N	Y	N	N	Y	1HR	N	N	N	CLEAR	IT	R
429	8	F	STUDENT	PRY	N	N	N	N	N	N	Y	5MINS	N	N	N	CLEAR	IT	R
430	5	M	STUDENT	KG	N	Y	Y	Y	Y	Y	Y	1MIN	N	N	N	CLEAR	IT	R
431	48	M	CLERGY	WAEC	Y	Y	Y	Y	Y	Y	Y	1HR	N	N	N	CLEAR	IT	R
432	36	F	TEACHING	TERTIARY	Y	Y	N	N	Y	Y	N	N	N	S.saprophyticus	Y	CLOUDY	IT	R
433	32	F	S/EMPLO	TERTIARY	Y	Y	N	N	N	N	Y	10MINS	N	N	N	CLEAR	IT	R
434	44	F	TEACHING	TERTIARY	Y	Y	N	Y	Y	N	N	1HR	N	N	N	CLEAR	IT	R
435	10	M	STUDENT	JSS	Y	Y	N	Y	N	N	N	10MINS	N	N	N	CLEAR	IT	R
436	33	F	S/EMPLO	WAEC	Y	Y	N	Y	Y	Y	Y	10MINS	N	N	N	CLOUDY	IT	R
437	4	F	STUDENT	PRY	N	Y	N	Y	N	N	Y	2HRS	N	N	N	CLEAR	IT	R
438	27	F	BUSINESS	JSS	Y	Y	N	Y	Y	N	Y	2HRS	N	N	N	CLEAR	IT	R
439	33	F	FARMING	JSS	Y	Y	N	Y	N	Y	Y	2HRS	N	E. coli	Y	CLEAR	IT	R
440	41	M	FARMING	PRY	Y	Y	N	Y	Y	N	Y	10MINS	N	N	N	CLEAR	IT	R
441	29	F	BUSINESS	WAEC	Y	Y	N	Y	Y	Y	Y	1HR	N	N	N	CLEAR	IT	R
442	50	M	FARMING	NONE	Y	Y	N	Y	Y	Y	Y	10MINS	N	N	N	CLEAR	IT	R
443	13	F	STUDENT	SSS	Y	Y	N	N	N	N	N	N	N	N	N	CLEAR	IT	R
444	8	F	STUDENT	PRY	N	Y	N	Y	N	N	Y	2HRS	N	N	N	CLEAR	IT	R
445	14	F	STUDENT	JSS	Y	Y	N	N	N	N	Y	5MINS	N	N	N	CLEAR	IT	R
446	14	M	STUDENT	SSS	Y	Y	N	N	N	N	N	N	Y	N	N	BLOODY	IT	R
447	9	F	STUDENT	PRY	N	Y	N	N	N	N	N	N	N	N	N	CLEAR	IT	R
448	9	F	STUDENT	PRY	Y	Y	N	Y	N	N	Y	30MINS	N	N	N	CLEAR	IT	R
449	7	M	STUDENT	PRY	N	N	N	N	N	N	Y	5MINS	N	N	N	CLEAR	IT	R
450	7	M	STUDENT	PRY	N	N	Y	N	N	N	Y	5MINS	N	N	N	CLEAR	IT	R
451	8	M	STUDENT	KG	N	Y	N	Y	N	Y	Y	2HRS	N	N	N	CLEAR	IT	R
452	4	F	STUDENT	KG	N	Y	N	Y	N	N	Y	30MINS	N	N	N	CLEAR	IT	R
453	9	M	STUDENT	PRY	N	Y	N	N	N	N	Y	5MINS	N	N	N	CLEAR	IT	R
454	8	M	STUDENT	PRY	N	Y	Y	Y	Y	Y	Y	3MINS	Y	N	N	CLOUDY	IT	R
455	7	F	STUDENT	PRY	N	Y	Y	Y	N	N	Y	3MINS	N	N	N	CLOUDY	IT	R
456	12	M	STUDENT	PRY	N	Y	Y	Y	N	Y	Y	5HRS	Y	N	N	CLEAR	IT	R
457	11	F	STUDENT	PRY	N	Y	Y	Y	N	Y	N	N	N	N	N	CLOUDY	IT	R
458	8	F	STUDENT	PRY	N	Y	Y	Y	Y	Y	Y	2HRS	N	S. saprophyticus	Y	CLOUDY	IT	R
459	36	F	BUSINESS	WAEC	Y	Y	N	Y	N	N	Y	5MINS	N	N	N	CLEAR	IT	R
460	43	F	BUSINESS	TERTIARY	Y	Y	N	Y	N	N	Y	5MINS	N	N	N	CLEAR	IT	R
461	14	F	STUDENT	JSS	Y	Y	Y	Y	N	N	Y	2HRS	Y	N	N	CLOUDY	IT	R
462	11	M	STUDENT	JSS	N	Y	N	Y	N	N	Y	2HRS	N	N	N	CLOUDY	IT	R
463	31	M	BUSINESS	TERTIARY	Y	Y	Y	Y	Y	N	Y	1MIN	Y	N	N	CLOUDY	IT	R
464	6	M	STUDENT	NUR	N	Y	Y	Y	N	N	Y	5MINS	N	N	N	CLEAR	IT	R
465	8	F	STUDENT	PRY	N	Y	N	Y	N	N	Y	3MINS	Y	N	N	CLOUDY	IT	R
466	7	F	STUDENT	PRY	N	Y	Y	Y	N	N	N	N	Y	N	N	CLOUDY	IT	R
467	10	M	STUDENT	PRY	N	Y	Y	Y	N	N	N	N	N	N	N	CLOUDY	IT	R
468	7	F	STUDENT	PRY	N	Y	N	Y	N	Y	Y	30MINS	N	N	N	CLEAR	IT	R
469	8	F	STUDENT	PRY	N	Y	Y	Y	N	N	Y	2MINS	Y	N	N	CLOUDY	IT	R
470	12	F	STUDENT	PRY	N	Y	Y	Y	N	Y	Y	1HR	N	N	N	CLEAR	IT	R
471	5	M	STUDENT	PRY	N	Y	Y	Y	N	N	Y	1HR	Y	N	N	CLOUDY	IT	R
472	12	F	STUDENT	PRY	N	Y	Y	Y	N	N	Y	5MINS	Y	N	N	CLEAR	IT	R
473	8	M	STUDENT	PRY	N	Y	Y	Y	N	N	Y	2HRS	Y	N	N	CLEAR	IT	R
474	9	M	STUDENT	PRY	N	Y	N	Y	N	N	N	5MINS	N	N	N	CLEAR	IT	R
475	10	M	STUDENT	PRY	N	Y	Y	Y	N	Y	Y	2HRS	Y	N	N	CLEAR	IT	R
476	7	M	STUDENT	PRY	N	Y	Y	Y	N	N	Y	N	N	N	N	CLOUDY	IT	R
477	15	F	STUDENT	SSS	N	Y	Y	Y	Y	N	Y	15MIN	Y	N	N	BLOODY	IT	R
478	5	M	STUDENT	PRY	N	Y	Y	Y	N	N	Y	N	N	N	N	CLEAR	IT	R
479	32	F	FARMING	PRY	N	Y	Y	Y	N	Y	Y	3HRS	N	N	N	CLOUDY	IT	R
480	9	F	STUDENT	PRY	N	N	N	N	N	N	N	N	N	N	N	CLEAR	IT	R
481	19	M	STUDENT	SSS	N	Y	Y	Y	N	N	N	N	N	N	N	CLEAR	AP	R
482	12	M	STUDENT	JSS	N	Y	Y	Y	N	N	Y	2HRS	N	N	N	CLEAR	AP	R
483	23	F	STUDENT	PRY	Y	Y	Y	Y	Y	N	Y	2HRS	N	N	N	CLOUDY	AP	R
484	14	M	STUDENT	JSS	Y	Y	Y	Y	N	Y	Y	2HRS	N	N	N	CLEAR	AP	R
485	58	F	FARMING	PRY	Y	Y	N	Y	Y	N	Y	1HR	N	P. vulgaris	Y	CLEAR	AP	R
486	57	F	FARMING	NONE	N	Y	N	Y	Y	N	Y	3HRS	N	S. saprophyticus	Y	CLOUDY	AP	R
487	35	M	SECURITY	NONE	N	Y	N	Y	N	Y	N	4HR	N	N	N	CLOUDY	AP	R
488	28	F	FASHION	SSS	Y	Y	N	Y	N	Y	N	2HRS	N	N	N	CLEAR	AP	R
489	51	F	FARMING	PRY	Y	Y	N	Y	Y	N	Y	1HR	N	N	N	CLEAR	AP	R
490	22	M	STUDENT	TERTIARY	Y	Y	Y	Y	Y	N	Y	2HRS	N	N	N	CLEAR	AP	R
491	19	M	WELDER	JSS	Y	Y	Y	Y	Y	Y	Y	2HRS	Y	S. saprophyticus	Y	BLOODY	AP	R
492	34	M	CONTRAC	SSS	Y	Y	Y	Y	Y	N	N	1HR	Y	N	N	CLOUDY	AP	R
493	20	F	BUSINESS	SSS	N	Y	N	Y	N	N	Y	20MINS	N	N	N	CLOUDY	AP	R
494	15	M	FARMING	SSS	Y	N	Y	Y	Y	Y	Y	2HRS	Y	N	N	CLOUDY	AP	R
495	11	M	STUDENT	JSS	N	Y	Y	Y	N	Y	Y	2HRS	Y	N	N	CLEAR	AP	R
496	10	M	STUDENT	PRY	N	Y	Y	N	N	Y	N	N	N	N	N	CLEAR	AP	R
497	16	M	STUDENT	SSS	N	Y	N	Y	Y	N	N	3HRS	N	N	N	CLEAR	AP	R
498	60	F	FARMING	NONE	N	Y	N	Y	Y	N	N	1HR	N	N	N	CLEAR	AP	R
499	50	F	FARMING	TERTIARY	Y	N	N	N	Y	N	Y	N	N	N	N	CLOUDY	AP	R
500	9	M	STUDENT	PRY	Y	N	N	Y	Y	Y	Y	3HRS	Y	N	N	CLOUDY	AP	R
501	14	F	STUDENT	JSS	N	Y	N	Y	N	Y	N	2HRS	N	N	N	CLOUDY	AP	R
502	17	F	STUDENT	SSS	Y	Y	N	Y	Y	N	Y	1HR	N	N	N	CLEAR	AP	R
503	17	M	STUDENT	SSS	Y	Y	N	Y	Y	N	Y	10MINS	N	N	N	CLOUDY	AP	R
504	17	F	STUDENT	WAEC	Y	Y	N	N	N	N	N	N	N	S. saprophyticus	Y	CLEAR	AP	R
505	22	M	FASHION	SSS	N	Y	N	Y	N	N	N	N	N	N	N	CLEAR	AP	R
506	16	F	STUDENT	SSS	Y	Y	N	Y	Y	Y	Y	2HRS	N	N	N	CLOUDY	AP	R
507	40	F	BUSINESS	JSS	Y	Y	N	N	N	N	Y	5MINS	N	N	N	CLOUDY	AP	R
508	75	M	FARMING	MODERN	N	Y	N	Y	N	N	N	15MIN	N	N	N	CLOUDY	AP	R
509	40	F	FARMING	NONE	Y	Y	N	Y	N	N	Y	3HRS	N	N	N	CLEAR	AP	R
KEY
EDU BACK	EDUCATIONAL BACKGROUND
SSS	SENIOR SECONDARY SCHOOL
JSS	JUNIOR SECONDARY SCHOOL
WAEC	SECONDARY SCHOOL LEAVERS
NONE	NO EDUCATION
PRY	PRIMARY SCHOOL
NUR	NURSERY SCHOOL
TERTIARY	POST SECONDARY EDUCATION
KG	KINDERGARTEN
MODERN	MODERN SCHOOL
GRADE 2	GRADE 2 TEACHING
STD	STANDARD SCHOOL
KNO UTI	KNOWLEDGE OF URINARY TRACT INFECTION
KNO SCH	KNOWLEDGE OF SCHISTOSOMIASIS
BLDY URIN	BLOODY URINE
CONT H2O	CONTACT WITH WATER
PAIN URIN	PAINFULL URINATION
PASS H2O	PASSING THROUGH
S. HAEM	SCHISTOSOMA HAEMATOBIUM
OCCUP	OCCUPATION
C/S	CIVIL SERVANT
H/DRESS	HAIR DRESSING
P/S	PUBLIC SERVANT
MECHO	AUTOMOBILE MECHANIC
B/LAYER	BRICKLAYING
APPLICAT	APPLICANT
N	NO
Y	YES
D	DRY SEASON
R	RAINY SEASON
OG	OGBESE
AP	APONMU
IP	IPOGUN
IT	ITA-ONIYAN
